# Supplementary material for: Identification of Vulnerable Cell Types in Major Brain Disorders Using Single Cell Transcriptomes and Expression Weighted Cell Type Enrichment
Source: Front Neurosci. 2016 Jan 27;10:16. doi: 10.3389/fnins.2016.00016 (PMC4730103; doi:10.3389/fnins.2016.00016)
Supplement: Supplementary file 1 [file SupplementaryTable1-CellTypes.XLSX]

## Sheet: Sheet1
Cell type	Sub-cell type	Description
Astrocyte	(none)	Astrocyte type unclassified
Astrocyte	Astro1	Astrocyte type 1
Astrocyte	Astro2	Astrocyte type 2
Astrocyte	Choroid	Choroid plexus epithelial cell
Astrocyte	Epend	Ependymal cell
Endothelial	(none)	Endothelial type unclassified
Endothelial	Peric	Pericytes
Endothelial	Vend1	Vascular endothelial cell type 1
Endothelial	Vend2	Vascular endothelial cell type 2
Endothelial	Vsmc	Vascular smooth muscle cell
Interneurons	Int1	Interneuron type 1
Interneurons	Int2	Interneuron type 2
…	….	…
Interneurons	Int16	Interneuron type 16
Microglia	Mgl1	Microglia type 1
Microglia	Mgl2	Microglia type 2
Microglia	Pvm1	Perivascular macrophage type 1
Microglia	Pvm2	Perivascular macrophage type 2
Oligodendrocytes	Oligo1	Oligodendrocyte lineage cell type 1
Oligodendrocytes	Oligo2	Oligodendrocyte lineage cell type 2
…	…	…
Oligodendrocytes	Oligo6	Oligodendrocyte lineage cell type 3
Pyramidal CA1	(none)	Pyramidal neurons from hippocampus CA1
Pyramidal CA1	CA1Pyr1	Pyramidal neuron type 1 from hippocampus CA1
Pyramidal CA1	CA1Pyr2	Pyramidal neuron type 2 from hippocampus CA1
Pyramidal CA1	CA1PyrInt	Pyramidal neurons from hippocampus CA1
Pyramidal CA1	CA2Pyr2	Pyramidal neurons from hippocampus CA2
Pyramidal CA1	SubPyr	Subiculum pyramidal neurons
Pyramidal SS	S1PyrDL	Deep layer pyramidal neurons from somatosensory cortex
Pyramidal SS	S1PyrL23	Layer II/III pyramidal neurons from somatosensory cortex
Pyramidal SS	S1PyrL4	Layer IV pyramidal neurons from somatosensory cortex
Pyramidal SS	S1PyrL5	Layer V pyramidal neurons from somatosensory cortex
Pyramidal SS	S1PyrL5a	Layer Va pyramidal neurons from somatosensory cortex
Pyramidal SS	S1PyrL6	Layer VI pyramidal neurons from somatosensory cortex
Pyramidal SS	S1PyrL6b	Layer VIb pyramidal neurons from somatosensory cortex
Pyramidal SS	ClauPyr	Claustrum pyramidal neuron
