# Supplementary material for: Identification of Vulnerable Cell Types in Major Brain Disorders Using Single Cell Transcriptomes and Expression Weighted Cell Type Enrichment
Source: Front Neurosci. 2016 Jan 27;10:16. doi: 10.3389/fnins.2016.00016 (PMC4730103; doi:10.3389/fnins.2016.00016)
Supplement: Supplementary file 2 [file SupplementaryTable2-GeneSets.XLSX]

## Sheet: Gene list sources
Gene list	Source	Length of list	Source notes
Abnormal myelination	http://compbio.charite.de/phenexplorer/	185	All genes associated with 'Abnormal myelination' phenotype
Human Post-synaptic Density	Bayés, Àlex, et al. "Characterization of the proteome, diseases and evolution of the human postsynaptic density." Nature neuroscience 14.1 (2011): 19-21.	1461	Supplementary table 2
Alzheimer's disease	http://www.alzgene.org/TopResults.asp	22
Alzheimer's disease	PMID24162737	-
Anxiety disorder	Le-Niculescu, H., et al. "Convergent functional genomics of anxiety disorders: translational identification of genes, biomarkers, pathways and mechanisms."Translational psychiatry 1.5 (2011): e9.	120
Autism	Sanders, Stephan J., et al. "Insights into Autism Spectrum Disorder Genomic Architecture and Biology from 71 Risk Loci." Neuron 87.6 (2015): 1215-1233.	65	Table 4
Intellectual Disability	de Ligt, Joep, et al. "Diagnostic exome sequencing in persons with severe intellectual disability." New England Journal of Medicine 367.20 (2012): 1921-1929.	751
Intellectual Disability	http://compbio.charite.de/phenexplorer/	-	All genes associated with 'Intellectual disability'
Multiple Sclerosis	http://www.msgene.org/TopResults.asp	69
Schizophrenia	Schizophrenia Working Group of the Psychiatric Genomics Consortium. "Biological insights from 108 schizophrenia-associated genetic loci." Nature511.7510 (2014): 421-427.	702
Schizophrenia	Xu, Bin, et al. "De novo gene mutations highlight patterns of genetic and neural complexity in schizophrenia." Nature genetics 44.12 (2012): 1365-1369.	-
Schizophrenia	Girard, Simon L., et al. "Increased exonic de novo mutation rate in individuals with schizophrenia." Nature genetics 43.9 (2011): 860-863.	-
Schizophrenia	Fromer, Menachem, et al. "De novo mutations in schizophrenia implicate synaptic networks." Nature 506.7487 (2014): 179-184.	-
Schizophrenia	Ayalew, M., et al. "Convergent functional genomics of schizophrenia: from comprehensive understanding to genetic risk prediction." Molecular psychiatry17.9 (2012): 887-905.	-
Seizures	http://compbio.charite.de/phenexplorer/	848	All genes assocaited with 'Seizures'

## Sheet: Gene lists
Abnormal myelination	Human Post-synaptic Density	Alzheimer's	Anxiety Disorder	Autism	Intellectual Disability	Multiple Sclerosis	Schizophrenia	Epilepsy
ABCA1	AAK1	APOE	ATP2B1	ADNP	TRIO	HLA-DRB1	DPYD	ABAT
ACO2	AARS	BIN1	CRIM1	ANK2	PHIP	IL2RA	CACNA1C	ACADM
ACOX1	AASDHPPT	CLU	ENC1	ARID1B	PSMA7	IL7R	TSNARE1	ACADS
ACY1	ABCB8	ABCA7	HSPA1B	ASH1L	TUBA1A	TAGAP	SLC39A8	ACADSB
ADAR	ABCD1	CR1	IGF2	CHD2	C15orf40	CLEC16A	MAD1L1	ACO2
ADSL	ABCD3	PICALM	PENK	CHD8	RB1	EVI5	ZSWIM6	ACOX1
ALDH3A2	ABCF3	MS4A6A	RASD2	CUL3	CNGA3	GWA_16q24.1	TRANK1	ACTA2
ARSA	ABI1	CD33	RBBP4	DSCAM	CXXC11	GWA_5p13.1	IMMP2L	ACTB
ASNS	ABI2	MS4A4E	SGK1	DYRK1A	SLC6A8	TTC34	SNX19	ACTG1
ASPA	ABLIM1	CD2AP	DBP	GRIN2B	TCF4	AHI1	ZNF804A	ACVR1
ATP7B	ABLIM2	EOGA1	DRD2	KATNAL2	IGSF3	GWA_3q24	CNKSR2	ACVRL1
BCS1L	ABLIM3	INPP5D	GAS5	KDM5B	ERMP1	CD226	CACNB2	ACY1
BMP4	ABR	MEF2C	GSK3B	KMT2C	UTP14C	CD5	LRRIQ3	ADAR
ERCC8	ACAA1	HLA-DRB5	PDE10A	NCKAP1	SYNGAP1	IL12B	TCF4	ADK
COX6A1	ACACA	ZCWPW1	ZFP36L2	POGZ	CLRN3	PLEK	KCNV1	ADRA2B
COX7B	ACAT1	NME8	GABBR1	SCN2A	OSBPL9	IL22RA2	CNTN4	ADSL
COX10	ACBD5	PTK2B	FOS	SUV420H1	MFAP3	NCOA5	DRD2	AGA
COX15	ACLY	CELF1	ADORA2A	SYNGAP1	SCN2A	STAT3	IGSF9B	AKT1
CSF1R	ACO2	SORL1	QKI	TBR1	ZNF292	GWA_2p21	CACNA1I	AKT2
DARS	ACOT7	FERMT2	HSPA8	TCF7L2	GRIN2B	DKKL1	GRIA1	ABCD1
DHFR	ACOT8	SLC24A4	PTPRD	TNRC6B	SCN11A	CYP24A1	PJA1	ALDH3A2
DNM2	ACP1	CASS4	DGKG	WAC	FHDC1	TNFRSF1A	GRM3	ALDOB
DNMT1	ACSL3		DYNLL2	BCL11A	PROX2	TNFSF14	VPS14C	ALPL
EDNRB	ACSL4		GNAS	FOXP1	CAMK2G	CD86	SNAP91	AMPD2
EGR2	ACSL6		HSPA13	GIGYF1	ALG13	CD58	PLCH2	AMT
EIF2B1	ACTB		HSPA4	ILF2	KRT32	GWA_3q12.3	ERCC4	ANK1
ERCC3	ACTN1		KCNMA1	KDM6B	HADHA	SH2B3	ATP2A2	ANK3
ERCC6	ACTN2		NUDT21	PHF2	TUSC3	SP140	FUT9	APP
FOXG1	ACTN3		PAFAH1B1	RANBP17	LRP1	GPR65	LUZP2	AQP2
GAA	ACTN4		RORB	SPAST	MIB1	CYP27B1	TLE1	ARG1
GALC	ACTR1A		SFRS18	WDFY3	WAC	CD40	ZNF536	ARSA
GCDH	ACTR1B		SYNGR1	DIP2A	CCNT1	MAPK1	MEF2C	STS
GFAP	ACTR2		NR4A2	KMT2E	ZNF540	ZFP36L1	TBC1D5	ARVCF
GJB1	ACTR3		CAMK2D	NRXN1	TANC2	AGAP2	BCL11B	ASAH1
GLUL	ACYP2		DRD1	PTEN	ARMC9	RPS6KB1	HCN1	ASCL1
GNAO1	ADAM22		EGR1	SETD5	TNPO2	SOX8	CA8	ASL
HK1	ADAM23		GUCY1A3	SHANK2	ZNF831	MPV17L2	CYP26B1	ASNS
HSD17B4	ADD1		HOMER1	SHANK3	USP8	PTPRK	GRAMD1B	ASPA
HSPD1	ADD2		MEF2C	TRIP12	GRIN2A	ZMIZ1	SATB2	ASS1
IDUA	ADD3		PTGDS	DNMT3A	KCNA3	PVR	PCGEM1	ATIC
KCNJ10	ADRBK1		RGS2	GABRB3	NEK1	HHEX	GPM6A	ATM
LMNA	AFG3L2		ARPP21	KAT2B	DYNC1H1	C1orf106	CSMD1	ATP1A2
LMNB1	AGAP1		CDKN1A	MFRP	PDHA1	PKIA	CUL3	ATP1A3
MANBA	AGAP2		DNAJB1	MYT1L	ABCA13	BACH2	MMP16	FXYD2
MAT1A	AGAP3		EGR2	P2RX5	WDR73	MMEL1	GRIN2A	ATP2A2
MOCS1	AGK		SERPINI1	AKAP9	PIGR	SLC30A7	PRKD1	ATP5A1
MOCS2	AGL		TAC1	APH1A	ACO1	BATF	EPC2	ALDH7A1
MPV17	AGPAT5		VGLL3	CTTNBP2	ASH1L	KIF21B	TLE3	ATP7A
MPZ	AHCY		ADCY8	ERBB2IP	MYH2	SAE1	CLU	ATR
MTTP	AHCYL1		APAF1	ETFB	ATP7B	DLEU1	NLGN4X	ATRX
MUT	AHNAK		BTG2	INTS6	GATAD2B	MYC	RIMS1	AUH
NDUFA1	AHSA1		CCKBR	IRF2BPL	ARFGEF2	SYK	MAN2A1	AVPR2
NDUFA2	AIFM3		DYRK1A	MBD5	CTNNB1	RGS14	MIR548AJ2	BCKDHA
NDUFA9	AIP		FOXP2	NAA15	FRAS1	DDAH1	GALNT10	BCKDHB
NDUFA10	AK1		HPCAL1	NINL	PPP2R5D	MERTK	C11orf87	BCS1L
NDUFB3	AK3		KCNF1	OR52M1	MEP1B	ZNF767	TMTC1	BDNF
NDUFB9	AK5		KCNIP2	PTK7	KIF5C	CLECL1	PODXL	BMP2
NDUFS1	AKAP12		KCTD12	TRIO	EFS	MANBA	FAM5B	BMP4
NDUFS2	AKR1A1		LEFTY1	USP45	ZFYVE16	TYK2	C12orf79	BRAF
NDUFS3	AKR1C1		LHX9	MIB1	NTRK3	ZBTB46	C12orf42	BTD
NDUFV1	AKR1C2		LPL	SLC6A1	COL4A3BP	CDC37	ABCG4	BUB1
NDUFS4	AKR7A2		MNDA	ZNF559	NEK5	NDFIP1	ABHD12	BUB1B
NDUFS6	ALDH16A1		NELL2	ACHE	GPR84	MAP3K14	ACCSL	CA8
NDUFS8	ALDH1L1		PIP4K2C	CAPN12	LRP2	RGS1	ACO1	CACNA1A
NDUFV2	ALDH2		PRKG2	NLGN3	C20orf26	TMEM39A	ACOT6	CACNA1D
NEFL	ALDH3A2		RGS4		RBL2	MALT1	ACSL4	SLC25A20
NTRK1	ALDH4A1		SPINK8		RAPGEF1	CARD11	ACSL5	CASQ2
PDYN	ALDH5A1		SPP1		CCDC15	MAF	ACTA2	CASR
PEX1	ALDH6A1		STMN1		ZMYM6	IRF5	ACTL7B	CBS
PEX7	ALDH7A1		TIPARP		PHACTR1		ACTN1	KRIT1
PEX13	ALDOA		TRHR		PLA2G4B		ADAMTS1	CCND2
PIGA	ALDOC		IL1B		EEF1A2		ADAMTS10	SCARB2
PLP1	AMBIGUOUS		CNP		MYT1L		ADAMTS3	CHD2
PMP22	AMPD2		CORO1A		MTF1		ADAMTS6	CHKB
PRKDC	AMPH		IL2RG		ABCC8		ADCY7	CHN1
PRPS1	ANK1		LY6E		ACAT1		AHNAK2	LYST
HTRA1	ANK2		MDH1		ACO2		AKAP9	CHRNA2
PSAP	ANK3		S100A10		ACOX1		AKD1	CHRNA4
PEX19	ANKFY1		SNCA		ACTB		AKT1	CHRNB2
QARS	ANKRD24		ANP32E		ACTG1		AKTIP	ERCC8
RARS	ANKS1B		CALM1		ACVR1		ALAS1	CLIC2
SBF1	ANXA1		CHCHD2		ADSL		ALCAM	TPP1
SDHA	ANXA11		CSF2RB		AGA		ALDH16A1	CLN3
SLC6A8	ANXA2		CSF3R		JAG1		ALDH1L2	CLN5
SLC16A2	ANXA5		CTNNB1		AHCY		ALDH5A1	COL4A1
SLC25A1	ANXA6		CYBA		AKT1		ALMS1	COL4A2
SOX10	ANXA7		FAIM3		ALDH3A2		ALOX15	COMT
SPTAN1	AP1B1		GRN		ALDOA		ALS2CL	COX6B1
ELOVL4	AP1G1		HSP90AA1		ALDOB		AMZ1	COX7B
STXBP1	AP1M1		KLK1		ALOX12B		ANAPC5	COX10
SURF1	AP1S1		KLK1B27		ALX3		ANK1	COX15
TAF2	AP2A1		LBR		BIN1		ANKRD22	CPS1
TYROBP	AP2A2		MCL1		AMT		ANKRD50	CPT1A
SLC35A2	AP2B1		NUCKS1		ANK3		ANO9	CPT2
RAB7A	AP2M1		PCNA		AQP2		AOX1	CREBBP
GAN	AP2S1		PDCD6		ARG1		AP2A2	CRH
IKBKAP	AP3B1		PPBP		ARSA		AP3D1	CRX
SLC25A12	AP3B2		PRDX1		ASAH1		APOL5	CSTB
RNASET2	AP3D1		RPL14		ASL		ARAP1	CTLA4
EIF2B4	AP3M2		RPL3		ASNS		ARHGEF10	CTSD
EIF2B3	AP3S1		RPL30		ASS1		ARHGEF11	CYP27A1
EIF2B2	AP3S2		RPS27		ATIC		ARHGEF15	CYP27B1
EIF2B5	APC		RPS3		ATP1A2		ARHGEF38	DBH
MTMR2	APOD		SNX17		ATP2A2		ARID1B	DBT
CTDP1	APOE		TXNIP		ALDH7A1		ARID2	DCX
SLC33A1	APOL2				ATP5E		ARRDC1	DGUOK
AIMP1	APOOL				ATP7A		ARSE	DHCR7
GPR56	APPL1				ATR		ASAP1	DHCR24
LITAF	APPL2				ATRX		ASH1L	DHFR
BAG3	AQP1				KIF1A		ASTL	DLD
ARHGEF10	AQP4				AVPR2		ASXL1	DLG3
FIG4	ARCN1				BBS1		ATG12	DNASE1L3
ARNT2	ARF1				BBS2		AXL	DYNC1H1
MFN2	ARF3				BBS4		BAIAP2	DNMT3A
RBM8A	ARF5				BCKDHA		BCAT1	DPAGT1
SLC12A6	ARFGAP2				BCKDHB		BCORL1	DPYD
LRPPRC	ARFGEF2				BCS1L		BIRC6	DPYS
BCAP31	ARHGAP1				BLM		BRPF1	ATN1
TFG	ARHGAP21				BRAF		BRSK1	DUSP6
TUBB4A	ARHGAP23				BUB1B		BTNL2	DYRK1A
NDRG1	ARHGAP26				CA2		BZRAP1	ECM1
RNASEH2A	ARHGDIA				CA8		C14orf28	EDN3
SPTLC1	ARHGEF2				CBS		C16orf62	EGF
STAMBP	ARHGEF7				CDH15		C17orf49	EIF2B1
CLP1	ARPC2				CDK6		C17orf97	EMX2
POLR3A	ARPC3				CHD2		C1orf185	ENG
KIF1B	ARPC4				CHKB		C20orf197	CLN8
TRIM2	ARRB1				LYST		C6orf222	ERCC1
NDUFAF3	ATAD1				CHRNA4		C7orf60	ERCC2
SAMHD1	ATAD3A				ERCC8		C9orf114	ERCC5
PHGDH	ATIC				AP1S1		CA10	ERCC6
FBXL4	ATL1				CLCNKA		CABIN1	EZH2
SACS	ATL2				CLCNKB		CACNA1S	FBP1
HSPB8	ATP12A				CLIC2		CAMK4	FKTN
AHDC1	ATP13A1				CLN3		CANX	FGF8
NDUFAF4	ATP1A1				CLN5		CAPN5	FGFR1
DCAF8	ATP1A2				COL4A1		CAPN9	FGFR3
DHH	ATP1A3				COX6B1		CARD6	FGFR2
SEPSECS	ATP1A4				COX10		CASP4	FH
NDUFAF1	ATP1B1				COX15		CBR4	FOXG1
IER3IP1	ATP1B2				CPS1		CBX8	FLNA
UPB1	ATP2A1				CREBBP		CCDC108	FMR1
TREM2	ATP2A2				NKX2-5		CCDC136	FOLR1
GDAP1	ATP2B1				CTSD		CCDC137	FUCA1
APTX	ATP2B2				CYP24A1		CCDC30	GAA
RMND1	ATP2B3				CYP27A1		CCDC39	GABRA1
FOXRED1	ATP2B4				DAG1		CCDC47	GABRB3
POLR3B	ATP4A				DARS		CCDC84	GABRG2
NGLY1	ATP5A1				DBT		CCT8L2	GAD1
ZC4H2	ATP5B				DCX		CD14	GALC
NDUFA12	ATP5C1				DDX11		CD163	GAMT
MRPS22	ATP5D				DHCR7		CD163L1	GATA3
GJC2	ATP5F1				CYB5R3		CDCA7	GATA4
MCOLN1	ATP5H				DKC1		CDCA7L	GATA6
PLEKHG5	ATP5I				DLAT		CDH5	GBA
TBC1D24	ATP5J2				DLG3		CEACAM18	GCDH
PRX	ATP5L				DMD		CELF2	GCH1
GNB4	ATP5O				DMPK		CELSR3	GCK
ZNF335	ATP6V0A1				DNA2		CEP164	GCSH
INF2	ATP6V0D1				DNMT3B		CEP290	GDF2
WNK1	ATP6V1A				DPAGT1		CERK	GDNF
NDUFAF5	ATP6V1B2				DPYD		CES4A	GFAP
FA2H	ATP6V1C1				DPYS		CHD4	GJA1
SH3TC2	ATP6V1D				DYRK1A		CHMP2A	GK
SLC25A22	ATP6V1E1				EGF		CHSY1	GLA
SNIP1	ATP6V1E2				EP300		CIC	GPC3
L2HGDH	ATP6V1G1				EPB41L1		CIT	GLB1
CTC1	ATP6V1G2				CLN8		CLCN1	GLDC
SPG11	ATP6V1H				ERCC2		CLEC16A	GLI2
NUBPL	ATP8A1				ERCC3		CLEC3A	GLI3
SBF2	ATP8A2				ERCC4		CLIC5	GLRA1
FAM126A	ATXN10				ERCC6		CLNS1A	GLRB
SHANK3	AUH				EVC		CLPX	GLUD1
GFM1	B3GAT3				EYA1		CLSPN	GLUL
C12ORF65	BAG3				EZH2		CMPK2	GM2A
NDUFAF2	BAG5				FANCA		CNNM3	GNAO1
FGD4	BAI1				FANCC		CNTN3	GNAQ
NDUFA11	BAIAP2				FANCD2		COG7	GNAS
GLYCTK	BASP1				FANCE		COL15A1	GNS
NADK2	BAT3				ACSL4		COL27A1	GP1BB
NDUFAF6	BAT5				FBN1		COL3A1	GRIA3
ASXL1	BCAN				FKTN		COL6A2	GRN
SUMF1	BCAS1				FGD1		COX4I1	GRIN2A
NDUFS7	BCKDK				FGF14		CR1L	GRIN2B
D2HGDH	BCR				FGFR1		CRYBG3	GRM1
	BEGAIN				FGFR3		CSMD2	GSS
	BIN1				FGFR2		CSPG4	MSH6
	BLVRB				FH		CTNNA2	GUCY1A3
	BRSK1				FOXG1		CUZD1	GYS1
	BSG				FLNA		CYTH1	GYS2
	BSN				FLNB		DAB2IP	GUCY2D
	BTBD17				FMR1		DAGLB	HSD17B10
	C10orf35				AFF2		DARC	HADH
	C11orf2				FOLR1		DCHS2	HCCS
	C11orf41				FUCA1		DCST1	HEXA
	C11orf59				GABRA1		DDHD2	HEXB
	C14orf156				GAD1		DDX10	HLCS
	C14orf159				GALE		DGCR2	HMBS
	C17orf61				B4GALNT1		DHX8	HMGCS2
	C1orf198				GALT		DICER1	HPD
	C1orf95				GAMT		DLG1	HRAS
	C1QBP				GATA1		DLG2	HSD17B4
	C1QC				GATM		DLL4	HSPD1
	C22orf28				GCH1		DMD	NDST1
	C2orf55				GCK		DNAH1	IDH2
	C2orf72				GCSH		DNAH9	IDS
	C3				GDI1		DNAJC6	RBPJ
	C6orf134				GJA1		DNASE1L2	IMPDH1
	C6orf154				GK		DPEP2	INS
	C8orf55				GLB1		DPM1	INSR
	C9orf126				GLDC		DSCAM	STT3A
	C9orf46				GLI3		DUOXA1	IVD
	C9orf5				GLUD1		DUOXA2	JAK2
	CA1				GNAQ		DUSP15	KAL1
	CA2				GNAS		DVL1	KCNA1
	CA4				GNS		EDEM2	KCNH1
	CACNA2D1				GPI		EEF2K	KCNJ1
	CACNA2D2				GRIA3		EFTUD2	KCNJ10
	CACNB1				GRIK2		EGFL7	KCNJ11
	CACNB3				GRIN1		EIF4ENIF1	KCNJ13
	CACNB4				GRM1		EIF5	KCNMA1
	CACYBP				GSS		EMC1	KCNQ2
	CAD				GUSB		EML6	KCNQ3
	CADPS				GUCY2D		EMR1	KIF2A
	CALCOCO1				HSD17B10		EMR3	KIF5C
	CALM1				HADH		EP300	KIF11
	CALM2				HCCS		EPB41	KRAS
	CALM3				HCFC1		EPB41L1	KRT81
	CAMK2A				HMGB3		EPC1	KRT83
	CAMK2B				HPD		EPHA2	KRT86
	CAMK2D				HPRT1		EPPK1	L1CAM
	CAMK2G				HRAS		EPYC	LAMA2
	CAMKK1				HSPD1		ERBB2	LAMB1
	CAMKK2				HSPG2		ERF	LBR
	CAMKV				NDST1		ESAM	LRP2
	CAND1				IDS		ESCO2	SMAD4
	CAND2				IDUA		ESPN	MANBA
	CAP1				IGBP1		ESR2	MC2R
	CAP2				IGF1		EVC2	MECP2
	CAPG				ITGA7		EVI5L	MEF2C
	CAPN1				STT3A		EXD3	MEFV
	CAPN5				KCNC3		EXTL1	MEIS2
	CAPZA1				KCNH1		FABP4	MGAT2
	CAPZA2				KCNJ1		FADS2	MGP
	CAPZB				KCNJ10		FAM13C	MLH1
	CASK				KCNQ2		FAM160B1	KMT2A
	CASKIN1				KIF11		FAM160B2	MOCS1
	CBR1				KRAS		FAM3D	MPL
	CBR3				L1CAM		FAM83C	MSH2
	CC2D1A				LAMA2		FARSA	MSX2
	CCDC124				LAMP2		FASTKD5	MTHFR
	CCDC127				LBR		FAT4	MTM1
	CCDC22				LMNA		FBXL18	MTR
	CCDC93				LRP5		FBXL19	MTRR
	CCNY				SMAD4		FBXO31	MUT
	CCT2				MAN2B1		FBXO39	MVK
	CCT3				MANBA		FBXO7	MYH3
	CCT4				MAOA		FCGBP	MYO5A
	CCT5				MAT1A		FCGR3B	NAGA
	CCT6A				MECP2		FKBPL	NAGLU
	CCT6B				MEF2C		FN1	NDN
	CCT7				MGAT2		FN3KRP	NDP
	CCT8				MGP		FOXRED1	NDUFA1
	CD59				KMT2A		FSD1L	NDUFA2
	CD9				MOCS1		GDPD5	NDUFA9
	CDC42				MTR		GFOD1	NDUFA10
	CDC42BPA				MTRR		GIF	NDUFB3
	CDC42BPB				MYCN		GIT1	NDUFB9
	CDC42EP4				MYH3		GLI2	NDUFS1
	CDH10				MYO5A		GLI3	NDUFS2
	CDH13				NAGA		GNAO1	NDUFS3
	CDH2				NAGLU		GNB2	NDUFV1
	CDH4				NBN		GNB5	NDUFS4
	CDK5				NDP		GPR115	NDUFS6
	CDK5RAP3				NDUFA2		GPR153	NDUFS8
	CDKL5				NDUFA9		GPRIN3	NDUFV2
	CEND1				NDUFA10		GRID2	NEU1
	CEP170L				NDUFS3		GTF3C2	NF1
	CFL1				NDUFS4		GTPBP3	NFIX
	CFL2				NDUFS8		GTPBP5	NOTCH1
	CHCHD3				NEU1		GXYLT2	NOTCH3
	CHCHD6				NF1		H2AFV	NPC1
	CHL1				NFIX		HAUS6	NPHP1
	CHMP1A				NGF		HAUS8	NRAS
	CHMP4B				NHS		HECTD1	OCRL
	CISD1				PNP		HIST1H1E	OPHN1
	CIT				NPC1		HIST1H2AG	OTC
	CKAP4				NRAS		HIST1H2BE	OTX2
	CKAP5				NTRK1		HIST1H4I	PAFAH1B1
	CKB				ROR2		HIVEP3	PAH
	CKMT1B				OCRL		HLA-C	PAK3
	CLASP1				OPHN1		HMGCR	PAX2
	CLASP2				ORC1		HPS3	PC
	CLIP2				OTC		HSP90AA1	PCCA
	CLIP3				PAFAH1B1		HSPA8	PCCB
	CLTA				PAH		HTATSF1	PCK1
	CLTB				PAK3		HTR2A	PCNT
	CLTC				PAX1		HTR7	PDE6D
	CLU				PAX2		HUWE1	PDGFB
	CMC1				PAX3		IER2	PDGFRB
	CMPK1				PAX6		IFNAR2	PDHA1
	CNDP2				PC		IFT140	PEX1
	CNP				PCNT		IFT81	PEX6
	CNTN1				CHMP1A		IGFL2	PEX7
	CNTN2				PDE4D		IGSF22	PEX10
	CNTNAP1				SLC26A4		IKBIP	PEX12
	CNTNAP2				PEX1		IL36B	PEX13
	COASY				PEX7		ILVBL	PEX14
	COG3				PEX12		INO80	PGK1
	COPA				PGK1		INPP5A	SERPINI1
	COPG				PGM3		INSRR	PIGA
	COQ10B				PIK3CA		INTS10	PIK3CA
	CORO1A				PIK3R2		INTS6	PIK3R2
	CORO1B				PLP1		IQSEC3	PLP1
	CORO1C				POLA1		IRS1	PMM2
	CORO2A				POU1F1		ITGA6	PMS2
	CORO2B				CTSA		ITM2B	POLG
	COX4I1				PPT1		ITM2C	POMC
	COX5A				PRKAR1A		ITPR1	CTSA
	COX5B				PRODH		ITSN1	PPT1
	COX6B1				PRPS1		JARID2	PRF1
	COX6C				MASP1		KCNH6	PRKDC
	COX7A2L				PSMB8		KCNQ5	PROC
	CPNE5				PTCH1		KCTD6	PRODH
	CPNE6				PTEN		KDM2B	PROP1
	CPT1A				PTPN11		KDM5C	PRPS1
	CRAT				PTS		KIAA1109	PSAP
	CRIP2				ABCD3		KIAA1244	PSEN1
	CRKL				PEX5		KIAA1429	PSMB8
	CRMP1				PYCR1		KIAA2018	PTCH1
	CRTAC1				ALDH18A1		KIF13B	PTEN
	CRYAB				QDPR		KIF14	PTH
	CRYM				RARB		KIF18A	PTS
	CRYZ				RBBP8		KIF1A	PVRL1
	CS				RIT1		KIF6	PEX19
	CSE1L				RMRP		KLF12	ABCD3
	CSNK1D				RPE65		KLHDC1	PEX2
	CSNK1E				RPS6KA3		KLHL17	PEX5
	CSNK2A1				RPS19		KLHL20	ALDH18A1
	CSNK2A2				SALL1		KPNA1	QARS
	CSRP1				SC5D		KRT15	QDPR
	CST3				SCN8A		KRT20	RAB27A
	CTBP1				SDHA		KRT25	RAD21
	CTNNA1				SGSH		KRT82	RANBP2
	CTNNA2				SHH		KXD1	RET
	CTNNB1				ST3GAL3		LAMA1	RPE65
	CTNND1				STIL		LAMA2	RPS6KA3
	CTNND2				SIX3		LAMA4	RYR2
	CYB5R1				SKI		LARP7	SC5D
	CYBRD1				SLC1A1		LCT	SCN1A
	CYCS				SLC2A1		LENG1	SCN1B
	CYFIP1				SLC5A5		LHX6	SCN2A
	CYFIP2				SLC12A1		LIMD1	SCN8A
	CYLD				SLC16A2		LIPK	SCN9A
	CYTH2				SMARCA2		LLGL2	SDHA
	CYTH3				SMARCA4		LPAR3	SDHB
	DAAM1				SMARCB1		LPHN2	SDHC
	DAAM2				SMPD1		LRP1	SDHD
	DAB2IP				SMS		LRP4	SGSH
	DAD1				SOX3		LSM3	SHH
	DARC				SOX10		LUZP1	ST3GAL3
	DARS				SPAST		MACF1	SIX3
	DBN1				SPR		MAGEC1	SLC1A3
	DBNL				SPTAN1		MAGT1	SLC2A1
	DBT				ELOVL4		MAMDC4	SLC6A8
	DCAKD				CDKL5		MAML2	SLC12A1
	DCLK1				STXBP1		MAPK8	SLC12A3
	DCLK2				SURF1		MARK4	SLC16A1
	DCTN1				SYP		MBTPS1	SLC20A2
	DCTN2				TAC3		MDM1	SLC25A1
	DCTN3				TAF2		MED29	SMARCA2
	DCTN4				TAT		METTL14	SMARCA4
	DCX				TBX1		MIF	SMARCB1
	DDAH1				TBCE		MKI67	SMARCE1
	DDOST				TCN2		MLL3	SMS
	DDRGK1				TCOF1		MOV10	SNRPN
	DDX1				TFAP2A		MPG	SOX10
	DDX17				TFAP2B		MRC2	SOX11
	DDX3X				NR2F1		MTOR	SPR
	DDX6				TG		MUC17	SPTAN1
	DECR1				TGFBR1		MUC5B	SSR4
	DECR2				TGFBR2		MUC6	STAT1
	DES				TK2		MYADML2	ELOVL4
	DGKB				TSPAN7		MYBPHL	CDKL5
	DHX30				TRH		MYH10	STXBP1
	DIP2B				TSC1		MYH11	SUOX
	DIRAS2				TSC2		MYH7B	ABCC8
	DLAT				TSHB		MYH9	SURF1
	DLD				TSHR		MYO18A	SYN1
	DLG1				TWIST1		mrp18B	SYP
	DLG2				UBB		MYOF	TACR3
	DLG3				UBE2A		MYOZ2	TAT
	DLG4				UBE3A		NALCN	TBX1
	DLGAP1				VLDLR		NAP1L2	CNTN2
	DLGAP2				VRK1		NBEA	TBCE
	DLGAP3				WFS1		NCKIPSD	TBP
	DLGAP4				WNT5A		NEB	TCF4
	DLST				XPA		NFASC	TFAP2A
	DMWD				ZIC2		NIPAL3	THPO
	DMXL2				ZNF711		NIPBL	TK2
	DNAJA1				ZBTB16		NLRC5	TP53
	DNAJA2				BSND		NLRP1	TSC1
	DNAJA3				ALDH5A1		NME8	TSC2
	DNAJB1				LHX3		NOS2	TTR
	DNAJB2				SHOC2		NOS3	TUBB2A
	DNAJB4				PDHX		NPRL2	TUBG1
	DNAJB6				KMT2D		NR0B2	TULP1
	DNAJC11				AAAS		NR2E3	HIRA
	DNAJC13				ALX1		NRIP1	TWIST1
	DNAJC19				GAN		NRXN1	TYROBP
	DNAJC6				MKKS		NSD1	UBB
	DNM1				USP9X		NUMA1	UBA1
	DNM1L				KDM5C		NUP210	UBE2A
	DNM2				SMC1A		NUP37	UBE3A
	DNM3				NAA10		NUP54	UFD1L
	DOCK1				ARID1A		NUPL2	SLC35A2
	DOCK10				PLA2G6		NVL	KDM6A
	DOCK2				GNPAT		NXF3	VDR
	DOCK3				CUL4B		NYNRIN	VLDLR
	DOCK4				OFD1		OBSCN	VRK1
	DOCK5				PRSS12		OR4C46	WFS1
	DOCK9				IKBKG		P2RY2	XK
	DPM1				AP3B1		PAG1	ALMS1
	DPP6				CASK		PAPPA2	MOGS
	DPYSL2				TP63		PAQR8	TUBA1A
	DPYSL3				DCHS1		PAQR9	ALDH5A1
	DPYSL4				PTCH2		PARM1	EPM2A
	DSP				ALDH4A1		PAX5	PDHX
	DST				SLC4A4		PBX1	FGF23
	DSTN				CRADD		PCDH10	KMT2D
	DTNA				MPDZ		PCDHAC2	AAAS
	DUSP3				PEX11B		PCNT	CLPP
	DYNC1H1				SUCLG1		PCNXL3	KDM5C
	DYNC1I1				SUCLA2		PDCD11	SMC1A
	DYNC1I2				AP1S2		PDE3B	NAA10
	DYNC1LI1				HERC2		PDE4DIP	ARID1A
	DYNC1LI2				KYNU		PDZD2	PLA2G6
	DYNLL1				SMC3		PEX1	CUL4B
	DYNLL2				AIFM1		PHC2	OFD1
	DYNLRB1				CTDP1		PHF19	PEX3
	DYNLRB2				AP4M1		PHF23	IKBKG
	EDARADD				LARGE		PHF7	IKBKAP
	EEA1				CRLF1		PHLDB1	CASK
	EEF1A1				GPR56		PI15	SLC25A12
	EEF1A2				SNAP29		PIK3C2B	RNASET2
	EEF1D				NRXN1		PIK3CB	PTCH2
	EEF1G				RECQL4		PIK3R3	ALDH4A1
	EEF2				MED23		PITPNM1	STX11
	EFHD2				ARHGEF6		PLA2G12B	CTSF
	EFR3A				PIGL		PLCL2	FADD
	EFR3B				TECR		PLEKHA6	MPDZ
	EHD1				ZNF592		PLEKHH1	PEX11B
	EHD3				CEP135		PLXNA1	SUCLG1
	EHD4				DEPDC5		PMFBP1	SUCLA2
	EIF2AK2				CEP57		PML	DPM1
	EIF2S1				KIAA0226		POGZ	DPM2
	EIF3C				SEMA3E		POLL	HESX1
	EIF4A2				HDAC4		POM121C	FGF17
	EIF4G1				PTDSS1		POMT1	SYNGAP1
	ELFN2				DNAJC6		PPP1R14D	ST3GAL5
	ELMO2				ZEB2		PRDX6	EIF2B4
	ENO1				ZBTB24		PRKCB	EIF2B3
	ENO2				MED12		PRRC2A	EIF2B2
	ENO3				SLC12A6		PRRC2C	EIF2B5
	ENPP6				AKT3		PRSS38	AP1S2
	EPB41				HDAC6		PRUNE2	BCL10
	EPB41L1				ABCC9		PSAP	HERC2
	EPB41L2				HUWE1		PSAPL1	PHOX2B
	EPB41L3				PQBP1		PSG2	SMC3
	EPB42				RAD50		PSMD2	AIFM1
	EPB49				BCAP31		PSPC1	SLC6A5
	EPHA4				AASS		PTAFR	BUB3
	EPPK1				ATP6AP2		PTK2B	SLC33A1
	EPRS				SLC25A15		PTPN3	LGI1
	EPS15L1				BCKDK		PTPRF	LARGE
	EPX				CACNG2		PTPRG	LRAT
	ERBB2IP				TUBB3		PTPRJ	CRLF1
	ERC1				TUBB4A		PTPRM	GCM2
	ERC2				YAP1		PUF60	AIMP1
	ERLIN1				COG5		PYCARD	GPR56
	ERLIN2				ZBTB18		RAD54L2	SNAP29
	ETFB				SLC9A6		RANBP6	EFTUD2
	EVL				DEAF1		RARG	HS6ST1
	EXOC1				NPC2		RASGRP1	RECQL4
	EXOC2				POMT1		RASSF5	PEX16
	EXOC3				CTCF		RB1CC1	MED17
	EXOC4				EBP		RECK	EIF2AK3
	EXOC5				AP4B1		RELN	PIGL
	EXOC6				RAI1		RFX3	MPDU1
	EXOC6B				ZMYND11		RGL2	GOSR2
	EXOC7				SDCCAG8		RGS12	IQCB1
	EXOC8				FTCD		RHBDF1	DEPDC5
	EZR				IFT27		RIF1	CEP57
	FAAH				MID2		RPL5	KIAA0226
	FABP3				KPTN		RPUSD3	ADAMTSL2
	FABP7				IL1RAPL1		RRP1B	HDAC4
	FAM107A				WDR45		RUNDC3B	DNAJC6
	FAM10A5				AP4S1		RYR3	ZEB2
	FAM123A				ERLIN2		SAFB2	TECPR2
	FAM148C				MAN1B1		SAP30BP	FIG4
	FAM171A1				TREX1		SBNO1	ARNT2
	FAM49A				PNKP		SCN2A	RBM8A
	FAM49B				FASTKD2		SCRN1	MED12
	FAM62A				RAB3GAP1		SDF4	SLC12A6
	FAM62B				RAB18		SEC31A	AKT3
	FAM81A				NT5C2		SGSM2	GNE
	FAM82A2				IQSEC2		SH3TC2	PQBP1
	FARP1				SPG20		SHANK1	TSFM
	FARSA				PHF8		SHKBP1	LRPPRC
	FARSB				KANK1		SHOX2	BCAP31
	FASN				MLC1		SHROOM1	AASS
	FBXO2				ARHGEF9		SLC13A1	ATP6AP2
	FBXO41				DDHD2		SLC17A1	SLC25A15
	FDPS				CAMTA1		SLC19A2	ALG3
	FGB				DMXL2		SLC25A12	CD96
	FGF2				SATB2		SLC26A8	GPHN
	FGG				RPGRIP1L		SLC4A8	BCKDK
	FH				KIAA1033		SLC5A7	TCIRG1
	FIS1				ADNP		SLC6A17	LAMC3
	FKBP15				GRIP1		SLC7A6	TMEM5
	FKBP1B				AP4E1		SLC9A3R1	SEMA3A
	FKBP4				SLC35A3		SLCO1B7	TUBB3
	FKBP8				ETHE1		SLMO2	TUBB4A
	FLII				ZFYVE26		SMAD7	EMG1
	FLNA				KAT6B		SMAP2	HAX1
	FLOT1				ATP6V0A2		SMARCC2	ZBTB18
	FLOT2				PDSS1		SMTNL1	SLC9A6
	FMN2				NUP62		SND1	RNASEH2A
	FMNL1				KIF4A		SOAT1	SLC19A2
	FMNL2				FTSJ1		SOLH	ARFGEF2
	FMNL3				RAB3GAP2		SON	NPC2
	FN3K				NIPBL		SORBS2	POMT1
	FRYL				RTTN		SPAG9	STAMBP
	FSCN1				MMACHC		SPATA22	FARS2
	FSD1				C2CD3		SPATA5	CLDN16
	FTH1				SETBP1		SPDYC	RAI1
	FXR2				CNTNAP2		SPEG	TRAF3IP2
	FYN				TCTN3		SPIB	AFG3L2
	G6PD				KIAA1279		SPTBN5	SPINK5
	GABARAPL2				ZBTB20		SQLE	LIAS
	GABBR1				IFT172		SRCIN1	B4GAT1
	GABBR2				PHGDH		SSBP3	MID2
	GABRA1				SACS		SSH2	KPTN
	GABRA4				SLC17A5		SSPO	IL1RAPL1
	GAK				BSCL2		STAC2	WDR45
	GAP43				FOXP1		STAG1	ERLIN2
	GAPDH				UQCRQ		STAP2	POLG2
	GAPVD1				COQ2		STARD13	PDCD10
	GARNL1				BBS9		STK10	MAN1B1
	GAS7				AHDC1		STK38L	TREX1
	GBAS				MMADHC		STT3B	EXOSC8
	GDAP1				SRPX2		SULF2	DOLK
	GDAP1L1				PGAP2		SULT1B1	NTNG1
	GDI1				FLVCR1		SYNE1	FASTKD2
	GDI2				ANKRD11		SYNGAP1	CEP164
	GFAP				GPSM2		SYVN1	RAB3GAP1
	GGA3				GMPPB		SZT2	RAB18
	GIPC1				GMPPA		TAF13	RPIA
	GIT1				POMT2		TAF1C	ZNF423
	GJA1				RRM2B		TAF7L	MLC1
	GK				NSDHL		TAF9	ARHGEF9
	GLG1				ATL1		TANC1	VPS13A
	GLIPR2				SEPSECS		TANC2	PLCB1
	GLOD4				ABHD5		TAS2R3	SATB2
	GLS				ZDHHC9		TBC1D10B	RPGRIP1L
	GLUD1				SBDS		TBC1D14	SZT2
	GLUL				SAR1B		TBXA2R	ADNP
	GNA11				CEP83		TCP11L2	ATP13A2
	GNA13				CRBN		TEKT5	MLYCD
	GNA14				NIN		TEP1	CRB1
	GNAI1				TACO1		TEX15	AP4E1
	GNAI2				TBC1D7		TFAP2D	SLC35A3
	GNAI3				TMEM216		TFG	ETHE1
	GNAO1				KCNK9		TGM2	TGDS
	GNAQ				MBTPS2		TGM6	KAT6B
	GNAS				LARP7		THBS1	ATP6V0A2
	GNAZ				SUFU		THRAP3	PIGN
	GNB1				RAB23		TINF2	AMACR
	GNB2				UPB1		TLK1	AIPL1
	GNB4				WWOX		TLR3	IL17RA
	GNB5				ATP8A2		TLR5	FLRT3
	GNG12				TUBA8		TLR7	KIF4A
	GNG2				TMCO1		TM9SF3	FTSJ1
	GNG3				MAGEL2		TMEM201	RAB3GAP2
	GNG7				PDP1		TMEM219	ATXN10
	GNL1				SLC6A20		TMEM87B	MTO1
	GNPAT				AHI1		TNFAIP1	NIPBL
	GOLGA7B				NDE1		TNKS	COG4
	GOLGB1				CC2D1A		TNRC18	RTTN
	GOT1				BCOR		TNRC6C	NDUFAF3
	GOT2				NSUN2		TONSL	SAMHD1
	GPC1				MKS1		TOP3B	MMACHC
	GPD2				SOBP		TP53I13	NSMF
	GPHN				ANO10		TPR	SETBP1
	GPI				RBM28		TRAK1	CNTNAP2
	GPR158				LINS		TREM2	TCTN3
	GPRC5B				SETD5		TRH	KIAA1279
	GPRIN1				BBS7		TRHR	ZBTB20
	GPSM1				TMLHE		TRPM1	PHGDH
	GPX1				VPS53		TRRAP	FBXL4
	GPX4				CWF19L1		TSHZ2	SLC17A5
	GRHPR				SLC35C1		TSKS	BSCL2
	GRIA1				NOP10		TSNAX	TPK1
	GRIA2				DHTKD1		TSPEAR	B9D1
	GRIA3				FOXRED1		TSPYL2	COQ2
	GRIA4				POMGNT1		TTC28	MMADHC
	GRIN1				CHD7		TTC4	SRPX2
	GRIN2A				PIGV		TTK	PGAP2
	GRIN2B				NHP2		TTN	SETD2
	GRIN2D				POLR3B		TTPA	NDUFAF4
	GRLF1				CDK5RAP2		TUB	ANKRD11
	GRM2				MBD5		UACA	GPSM2
	GRM5				CENPJ		UBQLN1	GMPPB
	GSK3B				HDAC8		UBR5	GMPPA
	GSN				ZC4H2		UFL1	ALG6
	GSTK1				NDUFA12		UGT1A3	POMT2
	GSTM2				INPP5E		UNC13A	PSAT1
	GSTM3				C10ORF2		UNC13C	RRM2B
	GSTO1				MCCC1		URB1	NSDHL
	GSTP1				CASC5		URB2	COQ6
	GUK1				MCOLN1		UTRN	EXOSC3
	HADH				TBC1D24		VN1R4	SEPSECS
	HADHA				SHROOM4		VPS13A	TRNT1
	HADHB				ARID1B		VPS13C	NDUFAF1
	HAPLN1				NLGN4X		VPS39	ZDHHC9
	HAPLN2				COG6		WARS	IER3IP1
	HARS2				ARHGAP31		WDR11	NIN
	HCK				CC2D2A		WDR64	TACO1
	HDLBP				KCNT1		WIZ	TMEM216
	HECW1				DIP2B		WRN	MBTPS2
	HECW2				ZSWIM6		XIRP2	TMEM138
	HGS				ALX4		XKR6	PIGT
	HIBCH				PIEZO2		XKR9	MPC1
	HIGD1A				XPNPEP3		XPO7	SUFU
	HIP1				SMOC1		XPOT	UPB1
	HIP1R				XYLT1		XPR1	WWOX
	HK1				IFIH1		YAE1D1	ATP8A2
	HMOX2				STRA6		YARS	TUBA8
	HNRNPA1				NSD1		YTHDC1	CECR1
	HNRNPK				SIL1		YWHAZ	TREM2
	HNRNPM				PORCN		ZBTB40	MAGEL2
	HOMER1				TMEM237		ZBTB45	UGT1A1
	HOMER2				UPF3B		ZC3H10	PDP1
	HOOK3				C5ORF42		ZC3H6	IL17RD
	HPCA				COLEC11		ZDHHC5	AHI1
	HSD17B12				FKRP		ZEB1	NDE1
	HSD17B4				FA2H		ZFR	BCOR
	HSDL1				GNPTAB		ZMYND11	NSUN2
	HSDL2				THOC6		ZNF133	MKS1
	HSP90AA1				FAT4		ZNF229	TMEM70
	HSP90AB1				ROGDI		ZNF326	CLN6
	HSP90B1				SRD5A3		ZNF407	PNPO
	HSPA12A				MCPH1		ZNF426	TMLHE
	HSPA1A				FBXO31		ZNF445	VPS53
	HSPA1B				EHMT1		ZNF480	SLC35C1
	HSPA1L				CSPP1		ZNF518B	FOXRED1
	HSPA2				L2HGDH		ZNF530	POMGNT1
	HSPA4				PGAP1		ZNF532	CHD7
	HSPA4L				DCAF17		ZNF551	PIGV
	HSPA5				CEP290		ZNF565	PEX26
	HSPA6				TTI2		ZNF607	WDR11
	HSPA8				SPG11		ZNF721	MBD5
	HSPA9				PUS1		ZNF77	ERMARD
	HSPB1				SLC2A10		ZP4	LMBRD1
	HSPB8				DOCK8		DISC1	SPATA7
	HSPD1				ADAMTS10		HSPA1B	TMEM165
	HSPH1				DDX59		MBP	HDAC8
	HTT				TRAPPC9		MOBP	ZC4H2
	IARS				ARL6		NCAM1	NDUFA12
	ICAM5				FAR1		NDUFV2	ALG1
	IDH2				SLITRK6		NRCAM	ANKH
	IDH3A				PHF6		RAB18	INPP5E
	IGHA1				APOPT1		ADCYAP1	C10ORF2
	IGHM				COG8		ALDH1A1	MCCC1
	IGSF21				GNPTG		ANK3	MRPS22
	IGSF8				KIRREL3		BDNF	ADCK3
	IMMT				FAM126A		CD9	COQ9
	IMPA1				PIGO		CNR1	RARS2
	INA				SERAC1		COMT	CPA6
	INF2				COX14		CPLX2	RPGRIP1
	IPO5				SHANK3		DTNBP1	PDSS2
	IPO7				TUBGCP6		FABP7	GJC2
	IQGAP1				UBE3B		GABRB3	VARS2
	IQSEC1				TMEM67		GAD1	TBC1D24
	IQSEC2				C12ORF65		GNB1L	ARID1B
	IQSEC3				NDUFAF2		GRIA4	NLGN4X
	IRGQ				MGME1		GRIN2B	COG6
	ITSN1				PGAP3		GRM5	ARHGAP31
	ITSN2				TRMT10A		GSN	PCDH19
	JUP				CEP41		HINT1	CC2D2A
	KALRN				ADAT3		KALRN	DOCK6
	KANK2				CHST14		KIF2A	KCNT1
	KARS				SLC46A1		NR4A2	RNF213
	KBTBD11				C12ORF57		NRG1	ZSWIM6
	KCNAB2				COX20		PDE4B	EPG5
	KCNQ2				RAB39B		PRKCA	SLC25A19
	KCTD12				SFXN4		RGS4	PROK2
	KCTD16				TTC8		SLC1A2	PIEZO2
	KCTD8				METTL23		SNAP25	FAM111A
	KIAA0090				CANT1		SYN2	XPNPEP3
	KIAA0174				WDR81		TNIK	IFIH1
	KIAA0196				TBC1D20			CARD9
	KIAA0284				DNAJC19			ROBO3
	KIAA0408				UROC1			NSD1
	KIAA0513				GLYCTK			CLEC7A
	KIAA0528				EVC2			NMNAT1
	KIAA0776				MPLKIP			TMEM237
	KIAA1033				NDUFAF6			UPF3B
	KIAA1045				HGSNAT			C5ORF42
	KIAA1217				AMER1			FTO
	KIAA1468				B3GALTL			NDUFAF5
	KIAA1543				CCBE1			FKRP
	KIAA1549				CKAP2L			FA2H
	KIAA1598				SLC36A2			SLC52A2
	KIF1A				KCTD7			TMEM231
	KIF20B				ESCO2			TCTN1
	KIF21A				VPS13B			RNASEH2B
	KIF2A				ZDHHC15			FAT4
	KIF2B				ARX			ROGDI
	KIF2C				ASXL1			MCPH1
	KIF3A				UBR1			SLC25A22
	KIF5A				STT3B			SNIP1
	KIF5B				HEPACAM			ALG9
	KIF5C				STAC3			EHMT1
	KLC1				BRWD3			CSPP1
	KLC2				ASPM			TCTN2
	KLRAQ1				KANSL1			ALG13
	KPNA1				PIGW			L2HGDH
	KPNB1				WDR62			PANK2
	KRAS				SUMF1			PGAP1
	KTN1				TMEM240			CTC1
	L1CAM				SLC6A19			CEP290
	LANCL1				KIAA2022			SPG11
	LANCL2				FREM2			NUBPL
	LAP3				ZNF81			DNAJC5
	LASP1				TUBB2B			SLC19A3
	LCP1				HCN1			TSEN2
	LDHA				NDUFS7			COL18A1
	LDHB				KIF7			SPRY4
	LETM1				IYD			CCM2
	LGALS8				GTF2H5			TRAPPC9
	LGI1				DUOXA2			JAM3
	LIMA1				MIR17HG			GPR98
	LIMCH1				CCDC88C			RNASEH2C
	LIN7A				COA5			FAR1
	LIN7B				D2HGDH			POMK
	LIN7C				ISPD			PHF6
	LINGO1				PET100			UQCC2
	LIPE				RNU4ATAC			APOPT1
	LLGL1				OCLN			COG8
	LMNB2							MEGF10
	LMO7							KISS1R
	LMTK2							FAM126A
	LMTK3							PIGO
	LONP1							POMGNT2
	LPHN1							WDR73
	LPHN3							SERAC1
	LRP1							COX14
	LRPPRC							SHANK3
	LRRC40							ALG2
	LRRC47							TUBGCP6
	LRRC57							GFM1
	LRRC59							LHX4
	LRRC7							TMEM67
	LRRC8A							RFT1
	LRSAM1							NDUFAF2
	LSAMP							FAM58A
	LY6H							PIGM
	LYN							PGAP3
	LYNX1							CEP41
	MACF1							PRRT2
	MACROD1							IL17F
	MADD							SLC46A1
	MAG							C12ORF57
	MAGI2							SLC52A3
	MAOA							COX20
	MAOB							RAB39B
	MAP1A							MTFMT
	MAP1B							NIPA1
	MAP1LC3A							EARS2
	MAP2							METTL23
	MAP2K1							WDR81
	MAP2K2							NDUFA11
	MAP4							TBC1D20
	MAP6							PROKR2
	MAP6D1							DIS3L2
	MAP7D1							GLYCTK
	MAPK1							NADK2
	MAPK3							NDUFAF6
	MAPK8IP3							HGSNAT
	MAPRE1							AMER1
	MAPRE2							TRPM6
	MAPRE3							PRICKLE1
	MAPT							B3GALTL
	MARCKSL1							RDH12
	MARK1							CCBE1
	MARK2							B3GALNT2
	MARS							CKAP2L
	MBP							KCTD7
	MCCC2							ESCO2
	MDH1							VPS13B
	MDH2							NAGS
	MFF							TRPV3
	MFN2							PRICKLE2
	MINK1							MMAA
	MLLT4							LCA5
	MOG							ARX
	MOSC2							ASXL1
	MPO							ACSF3
	MPP1							ARL13B
	MPP2							STT3B
	MPP6							HEPACAM
	MPP7							BRAT1
	MPRIP							PTF1A
	MRAS							MFSD8
	MRPS36							NALCN
	MSN							ASPM
	MTCH1							TSEN54
	MTCH2							KANSL1
	MT-CO2							SLC13A5
	MTDH							WDR62
	MTHFD1							EOGT
	MTHFD1L							SUMF1
	MTX1							NAT8L
	MVP							SLC6A19
	MYCBP2							KIAA2022
	MYH10							RD3
	MYH11							TUBB2B
	MYH14							HCN1
	MYH9							NDUFS7
	MYL6							KIF7
	MYL6B							NHLRC1
	MYO18A							BOLA3
	MYO1B							FEZF1
	MYO1C							GDF6
	MYO1D							ALG11
	MYO1E							CCDC88C
	MYO1F							COA5
	MYO5A							CISD2
	MYO6							SDHAF1
	NAP1L4							D2HGDH
	NAPA							ISPD
	NAPB							PET100
	NAPG							KLLN
	NCALD							RNU4ATAC
	NCAM1							OCLN
	NCAM2
	NCAN
	NCDN
	NCKAP1
	NCKAP1L
	NCKIPSD
	NDRG1
	NDRG2
	NDUFA10
	NDUFA12
	NDUFA13
	NDUFA2
	NDUFA4
	NDUFA5
	NDUFA7
	NDUFA9
	NDUFB10
	NDUFB4
	NDUFB6
	NDUFB7
	NDUFB8
	NDUFB9
	NDUFS1
	NDUFS2
	NDUFS3
	NDUFS6
	NDUFS7
	NDUFV1
	NDUFV2
	NEBL
	NEFH
	NEFL
	NEFM
	NEGR1
	NEO1
	NFASC
	NINJ2
	NIPSNAP1
	NLGN2
	NME1
	NME3
	NNT
	NOMO1
	NOT_FOUND
	NPEPPS
	NPM1
	NPTN
	NPTX1
	NRAS
	NRCAM
	NRN1
	NRXN1
	NRXN3
	NSF
	NSFL1C
	NT5C1B
	NT5E
	NUDCD2
	NUMBL
	OGDH
	OGDHL
	OGT
	OLA1
	OLFM1
	OMG
	OPA1
	OPCML
	OXCT1
	OXR1
	PABPC1
	PABPC4
	PACS1
	PACSIN1
	PACSIN2
	PADI2
	PAICS
	PAK1
	PALM
	PALM2
	PARK7
	PARP1
	PBXIP1
	PC
	PCBP1
	PCBP2
	PCCA
	PCDH1
	PCLO
	PCMT1
	PCTK3
	PDCD6IP
	PDE1A
	PDE2A
	PDE8A
	PDHA1
	PDHB
	PDHX
	PDIA3
	PDIA6
	PDK3
	PDPK1
	PDXK
	PDXP
	PEA15
	PEBP1
	PECI
	PEX11B
	PFKL
	PFKM
	PFKP
	PFN1
	PGAM1
	PGAM5
	PGD
	PGK1
	PGM2L1
	PHACTR1
	PHB
	PHB2
	PHGDH
	PHLDB1
	PHYHIP
	PI4KA
	PIN1
	PIP4K2A
	PIP4K2B
	PIP5K1C
	PITPNA
	PKM2
	PKN1
	PKP4
	PLCB1
	PLCB4
	PLCD1
	PLCD3
	PLCG1
	PLD3
	PLEC1
	PLEKHA1
	PLEKHA5
	PLEKHA6
	PLLP
	PLP1
	PLXNA1
	PLXNA2
	PLXNA3
	PLXNA4
	PMVK
	PNKD
	PNPLA6
	POR
	PPAP2B
	PPFIA1
	PPFIA2
	PPFIA3
	PPFIA4
	PPIA
	PPIB
	PPID
	PPIL1
	PPP1CA
	PPP1CB
	PPP1CC
	PPP1R12A
	PPP1R7
	PPP1R9A
	PPP1R9B
	PPP2R1A
	PPP2R5D
	PPP3CA
	PPP3CB
	PRAF2
	PRDX1
	PRDX2
	PRDX5
	PRDX6
	PREX1
	PRKACB
	PRKAR1A
	PRKAR2A
	PRKAR2B
	PRKCA
	PRKCB
	PRKCE
	PRKCG
	PRKDC
	PRKRA
	PRMT5
	PRODH
	PROSC
	PRPH
	PRPS1
	PRR7
	PRRT1
	PSD
	PSD3
	PSMB6
	PSMC1
	PSMD11
	PSMD14
	PSMD2
	PTK2
	PTK2B
	PTPLAD1
	PTPN11
	PTPN23
	PTPRD
	PTPRF
	PTPRS
	PTPRZ1
	PURA
	PURB
	PYCRL
	PYGB
	PYGM
	QARS
	QDPR
	RAB10
	RAB11B
	RAB11FIP5
	RAB13
	RAB14
	RAB15
	RAB18
	RAB1A
	RAB1B
	RAB21
	RAB35
	RAB3A
	RAB3C
	RAB3GAP1
	RAB3GAP2
	RAB4B
	RAB5A
	RAB5B
	RAB5C
	RAB6A
	RAB6B
	RAB7A
	RAB8B
	RAC1
	RALA
	RANGAP1
	RAP1A
	RAP1GAP
	RAP1GDS1
	RAP2C
	RAPGEF2
	RAPGEF4
	RAPH1
	RARS
	RASAL1
	RASAL2
	RASGRF2
	RBX1
	RDX
	REEP5
	REPS2
	RFTN1
	RGS7
	RHOA
	RHOB
	RHOG
	RHOT1
	RHOT2
	RIC8A
	RIMBP2
	RIMS1
	RIN1
	ROCK1
	ROCK2
	ROGDI
	RPH3A
	RPL10A
	RPL12
	RPL13
	RPL13A
	RPL14
	RPL18A
	RPL23A
	RPL24
	RPL3
	RPL30
	RPL35
	RPL36
	RPL38
	RPL4
	RPL6
	RPL7
	RPL7A
	RPL8
	RPL9
	RPLP0
	RPN1
	RPN2
	RPS11
	RPS13
	RPS14
	RPS15A
	RPS16
	RPS17
	RPS18
	RPS19
	RPS25
	RPS27
	RPS3
	RPS3A
	RPS5
	RPS8
	RRBP1
	RTN1
	RTN3
	RTN4
	RTN4RL2
	RUFY3
	RYR2
	SACM1L
	SACS
	SAMM50
	SAR1A
	SARS
	SBF1
	SBF2
	SCCPDH
	SCD5
	SCFD1
	SCIN
	SCRIB
	SCRN1
	SDCBP
	SEC13
	SEC14L2
	SEC22B
	SEC23A
	SEC24C
	SEC31A
	2010-09-01
	2011-09-01
	2002-09-01
	2003-09-01
	2004-09-01
	2005-09-01
	2006-09-01
	2007-09-01
	2008-09-01
	2009-09-01
	SESTD1
	SFN
	SFXN1
	SFXN3
	SFXN5
	SGCD
	SGIP1
	SGSM1
	SH3GL1
	SH3GL2
	SH3GL3
	SH3GLB2
	SH3PXD2A
	SHANK1
	SHANK2
	SHANK3
	SHMT2
	SIPA1L1
	SIRPA
	SIRT2
	SKIV2L
	SLC12A2
	SLC12A5
	SLC17A7
	SLC1A2
	SLC1A3
	SLC25A1
	SLC25A11
	SLC25A12
	SLC25A13
	SLC25A18
	SLC25A22
	SLC25A3
	SLC25A31
	SLC25A4
	SLC25A46
	SLC25A5
	SLC25A6
	SLC27A1
	SLC27A4
	SLC2A1
	SLC3A2
	SLC4A1
	SLC4A4
	SLC8A2
	SLC9A3R2
	SLK
	SNAP25
	SNAP91
	SND1
	SNPH
	SNTA1
	SNTB1
	SNTB2
	SNX1
	SNX12
	SNX2
	SNX27
	SNX3
	SNX4
	SNX5
	SNX6
	SNX9
	SORBS1
	SORBS2
	SPECC1
	SPIRE1
	SPTAN1
	SPTB
	SPTBN1
	SPTBN2
	SPTBN4
	SRC
	SRGAP3
	SRI
	SRPK2
	SRPR
	SRPRB
	SSBP1
	STAT1
	STIP1
	STK32C
	STK38L
	STK39
	STOM
	STOML2
	STRAP
	STRN4
	STUB1
	STX12
	STX1A
	STX1B
	STX4
	STX7
	STXBP1
	STXBP3
	STXBP5
	SUCLA2
	SUCLG1
	SV2A
	SYN1
	SYN2
	SYN3
	SYNCRIP
	SYNE1
	SYNGAP1
	SYNGR3
	SYNJ1
	SYNM
	SYNPO
	SYP
	SYT1
	SYT5
	SYT7
	TACC1
	TAGLN2
	TAGLN3
	TALDO1
	TAOK1
	TAOK2
	TARSL2
	TBC1D17
	TBC1D24
	TBCB
	TBCD
	TBK1
	TCP1
	TCP11L1
	TFAM
	THEM2
	TIMM50
	TJP1
	TJP2
	TKT
	TLN1
	TLN2
	TMEM126A
	TMEM85
	TMOD1
	TMOD2
	TNC
	TNPO1
	TNR
	TOLLIP
	TOM1L2
	TOMM20
	TOMM34
	TOMM40L
	TOMM70A
	TPI1
	TPM1
	TPM3
	TPM4
	TPP1
	TPPP
	TRAP1
	TRAPPC3
	TRAPPC9
	TRIM2
	TRIM3
	TRIO
	TSC2
	TSC22D4
	TSG101
	TTC35
	TTC37
	TTC7B
	TUBA1A
	TUBA1B
	TUBA4A
	TUBB2A
	TUBB2B
	TUBB2C
	TUBB3
	TUBB4
	TUFM
	TWF1
	TXNL1
	UBA1
	UBC
	UBE2M
	UBE2N
	UBE2V2
	UBE3C
	UBE4A
	UBL4A
	UBR4
	UBXN6
	UCHL1
	UGP2
	UNC13A
	UPF1
	UQCRB
	UQCRC1
	UQCRC2
	UQCRFS1
	USMG5
	USO1
	USP14
	USP15
	USP5
	USP9X
	VAC14
	VAMP2
	VAMP3
	VAPA
	VAPB
	VARS
	VAT1
	VCAN
	VCL
	VCP
	VCPIP1
	VDAC1
	VDAC2
	VDAC3
	VGF
	VIM
	VPS11
	VPS16
	VPS18
	VPS29
	VPS33A
	VPS35
	VPS39
	VPS45
	VPS4A
	VPS52
	VPS53
	VPS8
	VSNL1
	VTA1
	WASF1
	WASF2
	WASF3
	WASL
	WDR1
	WDR37
	WDR47
	WDR48
	WDR7
	WDR91
	WFS1
	WIPF2
	WNK1
	XPO1
	XPO7
	YARS
	YES1
	YWHAB
	YWHAE
	YWHAG
	YWHAH
	YWHAQ
	YWHAZ
